# Supplementary material for: Validation study of MARCKSL1 as a prognostic factor in lymph node-negative breast cancer patients
Source: PLoS One. 2019 Mar 11;14(3):e0212527. doi: 10.1371/journal.pone.0212527 (PMC6411117; doi:10.1371/journal.pone.0212527)
Supplement: S2 Table — (XLSX) [file pone.0212527.s004.xlsx]

## Sheet: Ark1
Patient ID	Age	Tumor diameter	Nottingham grade	Estrogen receptor	Progesterone receptor	Her2	Triple negative	MAI	MAI	Ki67	Ki67	PPH3	TILS	CK5/6	MARCKSL1 total score	DMFS	Follow-up time
1	younger than 55	T size > 2 cm	3	negative	negative	negative	Triple negative	MAI >= 10	MAI 10 or above	Ki67 >= 10	>30%	PPH3 > 13	TIL>=1	Negative	low (0-6)	Metastasis	70.52
2	55 years and older	T size <= 2 cm	2	positive	negative	positive	Receptor positive	MAI <10	MAI 3 through 9	Ki67 >= 10	15-30%	PPH3 > 13	TIL>=1	Negative	low (0-6)	Metastasis	21.87
3	55 years and older	T size <= 2 cm	2	positive	negative	negative	Receptor positive	MAI <10	MAI 0 through 2	Ki67 <10	<15%	PPH3 < 13	TIL>=1	Negative	low (0-6)	No metastasis	186.62
4	younger than 55	T size <= 2 cm	3	negative	negative	positive	Receptor positive	MAI >= 10	MAI 10 or above	Ki67 >= 10	>30%	PPH3 > 13	TIL>=1	Negative	low (0-6)	No metastasis	160.49
5	younger than 55	T size <= 2 cm		positive	positive	negative	Receptor positive	MAI <10	MAI 0 through 2	Ki67 <10	<15%	PPH3 < 13	TIL<1	Positive	low (0-6)	No metastasis	168.52
6	younger than 55	T size <= 2 cm	1	negative	positive	negative	Receptor positive	MAI <10	MAI 0 through 2	Ki67 <10	<15%	PPH3 < 13	TIL>=1	Negative	low (0-6)	No metastasis	189.54
7	55 years and older	T size <= 2 cm	3	negative	negative	negative	Triple negative	MAI >= 10	MAI 10 or above	Ki67 >= 10	>30%	PPH3 > 13	TIL>=1	Negative	low (0-6)	No metastasis	186.69
8	younger than 55	T size <= 2 cm	2	positive	positive	negative	Receptor positive	MAI <10	MAI 3 through 9	Ki67 >= 10	15-30%	PPH3 > 13	TIL>=1	Negative	low (0-6)	Metastasis	150
9	younger than 55	T size <= 2 cm	1	positive	positive	negative	Receptor positive	MAI <10	MAI 0 through 2	Ki67 <10	<15%	PPH3 < 13	TIL>=1	Negative	low (0-6)	No metastasis	187.08
10	younger than 55	T size <= 2 cm		negative	negative	positive	Receptor positive	MAI >= 10	MAI 10 or above	Ki67 >= 10	15-30%	PPH3 > 13	TIL<1	Negative	low (0-6)	No metastasis	166.92
11	younger than 55	T size <= 2 cm	1	positive	positive	negative	Receptor positive	MAI <10	MAI 0 through 2	Ki67 <10	<15%	PPH3 < 13	TIL>=1	Negative	low (0-6)	No metastasis	185.64
12	younger than 55	T size > 2 cm	3	negative	negative	negative	Triple negative	MAI >= 10	MAI 10 or above	Ki67 >= 10	>30%	PPH3 > 13	TIL>=1	Negative	low (0-6)	No metastasis	143.44
13	55 years and older	T size <= 2 cm	2	positive	positive	negative	Receptor positive	MAI <10	MAI 0 through 2	Ki67 >= 10	15-30%	PPH3 < 13	TIL>=1	Negative	low (0-6)	No metastasis	57.64
14	younger than 55	T size <= 2 cm	2	positive	negative	negative	Receptor positive	MAI <10	MAI 0 through 2	Ki67 <10	<15%	PPH3 < 13	TIL>=1	Negative	low (0-6)	No metastasis	120.52
15	younger than 55	T size <= 2 cm	1	positive	positive	negative	Receptor positive	MAI <10	MAI 0 through 2	Ki67 <10	<15%	PPH3 < 13	TIL>=1	Negative	low (0-6)	Metastasis	133.54
16	55 years and older	T size <= 2 cm	2	positive	negative	negative	Receptor positive	MAI <10	MAI 0 through 2	Ki67 <10	<15%	PPH3 < 13	TIL>=1	Negative	low (0-6)	No metastasis	115.48
17	younger than 55	T size <= 2 cm	1	positive	negative	negative	Receptor positive	MAI <10	MAI 0 through 2	Ki67 <10	<15%	PPH3 < 13	TIL<1	Negative	low (0-6)	No metastasis	183.34
18	55 years and older	T size <= 2 cm		positive	positive	negative	Receptor positive	MAI <10	MAI 0 through 2	Ki67 <10	<15%	PPH3 < 13	TIL>=1	Negative	low (0-6)	No metastasis	184.33
19	younger than 55	T size <= 2 cm	2	positive	positive	unknown	Receptor positive	MAI <10	MAI 3 through 9	Ki67 <10	<15%	PPH3 < 13	TIL>=1	Negative	low (0-6)	No metastasis	182.85
20	55 years and older	T size <= 2 cm	2	positive		positive	Receptor positive	MAI <10	MAI 3 through 9	Ki67 >= 10	>30%	PPH3 > 13	TIL>=1	Negative	low (0-6)	No metastasis	141.28
21	younger than 55	T size <= 2 cm	2	positive	positive	positive	Receptor positive	MAI <10	MAI 3 through 9	Ki67 >= 10	>30%		TIL>=1	Negative	low (0-6)	No metastasis	180.69
22	younger than 55	T size <= 2 cm	2	negative	negative	negative	Triple negative	MAI <10	MAI 3 through 9	Ki67 >= 10	<15%	PPH3 < 13	TIL>=1	Positive	low (0-6)	No metastasis	132.39
23	55 years and older	T size <= 2 cm	2	positive	positive	positive	Receptor positive	MAI <10	MAI 0 through 2	Ki67 <10	<15%	PPH3 < 13	TIL>=1	Negative	low (0-6)	No metastasis	81.25
24	younger than 55	T size <= 2 cm	3	positive	positive	positive	Receptor positive	MAI >= 10	MAI 10 or above	Ki67 >= 10	15-30%	PPH3 > 13	TIL>=1	Negative	low (0-6)	No metastasis	179.31
25	younger than 55	T size <= 2 cm		positive	positive	unknown	Receptor positive						TIL>=1	Negative	low (0-6)	No metastasis	181.11
26	younger than 55	T size <= 2 cm	2	negative	negative	positive	Receptor positive	MAI <10	MAI 3 through 9	Ki67 >= 10	15-30%	PPH3 < 13	TIL<1	Negative	low (0-6)	No metastasis	181.38
27	younger than 55	T size <= 2 cm	2	positive	positive	positive	Receptor positive	MAI <10	MAI 0 through 2	Ki67 <10	<15%	PPH3 < 13	TIL>=1	Negative	low (0-6)	Metastasis	180.66
28	55 years and older	T size <= 2 cm	3	negative	negative	positive	Receptor positive	MAI >= 10	MAI 10 or above	Ki67 >= 10	>30%	PPH3 > 13	TIL>=1	Positive	low (0-6)	No metastasis	150.3
29	younger than 55	T size <= 2 cm	3	positive	positive	positive	Receptor positive	MAI >= 10	MAI 10 or above	Ki67 >= 10	15-30%	PPH3 > 13	TIL<1	Negative	low (0-6)	No metastasis	144.13
30	younger than 55	T size > 2 cm	3	positive	positive	positive	Receptor positive	MAI <10	MAI 3 through 9	Ki67 >= 10	>30%	PPH3 < 13	TIL<1	Negative	low (0-6)	Metastasis	56.66
31	younger than 55	T size > 2 cm	3	positive	positive	positive	Receptor positive	MAI >= 10	MAI 10 or above	Ki67 >= 10	15-30%	PPH3 > 13	TIL>=1	Negative	low (0-6)	Metastasis	49.84
32	younger than 55	T size > 2 cm	2	negative	negative	negative	Triple negative	MAI <10	MAI 0 through 2	Ki67 >= 10	15-30%	PPH3 < 13	TIL<1	Negative	low (0-6)	No metastasis	178.75
33	younger than 55	T size <= 2 cm	3	positive	positive	negative	Receptor positive	MAI >= 10	MAI 10 or above	Ki67 >= 10	>30%	PPH3 > 13	TIL>=1	Negative	low (0-6)	No metastasis	167.74
34	younger than 55	T size > 2 cm	3	positive	positive	negative	Receptor positive	MAI >= 10	MAI 10 or above	Ki67 >= 10	>30%	PPH3 > 13	TIL>=1	Negative	low (0-6)	No metastasis	150.26
35	younger than 55	T size > 2 cm	2	positive	positive	positive	Receptor positive	MAI <10	MAI 3 through 9	Ki67 >= 10	15-30%	PPH3 < 13	TIL<1	Negative	low (0-6)	No metastasis	176.72
36	55 years and older	T size <= 2 cm	3	positive	positive	positive	Receptor positive	MAI <10	MAI 3 through 9	Ki67 >= 10	15-30%	PPH3 > 13	TIL>=1	Negative	low (0-6)	No metastasis	57.61
37	55 years and older	T size <= 2 cm	2	positive	positive	negative	Receptor positive	MAI <10	MAI 0 through 2	Ki67 <10	<15%	PPH3 < 13	TIL<1	Negative	low (0-6)	No metastasis	176
38	55 years and older	T size <= 2 cm	1	positive	positive	negative	Receptor positive	MAI <10	MAI 0 through 2	Ki67 <10	<15%	PPH3 < 13	TIL<1	Negative	low (0-6)	No metastasis	175.34
39	younger than 55	T size <= 2 cm	1	positive	positive	unknown	Receptor positive	MAI <10	MAI 0 through 2	Ki67 <10	<15%	PPH3 > 13	TIL>=1	Negative	low (0-6)	No metastasis	175.57
40	younger than 55	T size <= 2 cm	2	positive	positive	unknown	Receptor positive	MAI <10	MAI 0 through 2	Ki67 >= 10	15-30%	PPH3 < 13	TIL>=1	Negative	low (0-6)	No metastasis	121.25
41	55 years and older	T size <= 2 cm	2	positive	positive	unknown	Receptor positive	MAI <10	MAI 0 through 2	Ki67 <10	<15%	PPH3 < 13	TIL>=1	Negative	low (0-6)	No metastasis	26.13
42	55 years and older	T size > 2 cm	1	positive	negative	unknown	Receptor positive	MAI <10	MAI 0 through 2	Ki67 <10	<15%	PPH3 < 13	TIL>=1	Negative	low (0-6)	No metastasis	153.05
43	55 years and older	T size > 2 cm	1	positive	positive	unknown	Receptor positive	MAI <10	MAI 3 through 9	Ki67 <10	<15%	PPH3 < 13	TIL>=1	Negative	low (0-6)	Metastasis	159.77
44	55 years and older	T size <= 2 cm	2	positive	positive	unknown	Receptor positive	MAI <10	MAI 0 through 2	Ki67 <10	<15%	PPH3 < 13	TIL>=1	Negative	low (0-6)	No metastasis	91.34
45	55 years and older	T size <= 2 cm	1	positive	positive	unknown	Receptor positive	MAI <10	MAI 0 through 2	Ki67 <10	<15%	PPH3 < 13	TIL<1	Negative	low (0-6)	No metastasis	167.97
46	younger than 55	T size <= 2 cm	2	positive	positive	unknown	Receptor positive	MAI <10	MAI 3 through 9	Ki67 >= 10	15-30%	PPH3 > 13	TIL>=1	Negative	low (0-6)	No metastasis	169.8
47	younger than 55	T size > 2 cm		negative	positive	unknown	Receptor positive	MAI >= 10	MAI 10 or above	Ki67 >= 10	>30%	PPH3 > 13	TIL<1	Positive	low (0-6)	No metastasis	85.57
48	55 years and older	T size <= 2 cm	2	positive	positive	unknown	Receptor positive	MAI <10	MAI 3 through 9	Ki67 >= 10	<15%	PPH3 > 13	TIL<1	Negative	low (0-6)	No metastasis	174.85
49	younger than 55	T size <= 2 cm	2	positive	positive	unknown	Receptor positive	MAI <10	MAI 3 through 9	Ki67 >= 10	15-30%	PPH3 > 13	TIL<1	Negative	low (0-6)	No metastasis	155.8
50	55 years and older	T size <= 2 cm		positive		unknown	Receptor positive	MAI <10	MAI 0 through 2	Ki67 <10	<15%	PPH3 < 13	TIL>=1	Negative	low (0-6)	Metastasis	18.16
51	55 years and older	T size <= 2 cm		positive	positive	unknown	Receptor positive	MAI <10	MAI 3 through 9	Ki67 >= 10	<15%	PPH3 < 13	TIL<1	Negative	low (0-6)	No metastasis	82.59
52	55 years and older	T size <= 2 cm	2	positive	positive	unknown	Receptor positive	MAI <10	MAI 0 through 2	Ki67 <10	<15%	PPH3 < 13	TIL<1	Negative	low (0-6)	No metastasis	157.74
53	55 years and older	T size <= 2 cm	1	positive	positive	unknown	Receptor positive	MAI <10	MAI 3 through 9	Ki67 <10	<15%	PPH3 < 13	TIL>=1	Negative	low (0-6)	No metastasis	152.23
54	55 years and older	T size <= 2 cm		positive	positive	unknown	Receptor positive	MAI <10	MAI 0 through 2	Ki67 <10	<15%	PPH3 < 13	TIL>=1	Negative	low (0-6)	No metastasis	172.79
55	younger than 55	T size <= 2 cm		positive	positive	unknown	Receptor positive	MAI >= 10	MAI 10 or above	Ki67 >= 10	15-30%	PPH3 > 13	TIL>=1	Negative	low (0-6)	No metastasis	107.38
56	younger than 55	T size <= 2 cm	3	positive	positive	unknown	Receptor positive	MAI >= 10	MAI 10 or above	Ki67 >= 10	15-30%	PPH3 > 13	TIL>=1	Negative	low (0-6)	No metastasis	173.48
57	55 years and older	T size <= 2 cm	2	positive	positive	unknown	Receptor positive	MAI <10	MAI 0 through 2	Ki67 <10	<15%	PPH3 < 13	TIL>=1	Negative	low (0-6)	No metastasis	163.84
58	55 years and older	T size <= 2 cm	1	positive	positive	unknown	Receptor positive	MAI <10	MAI 0 through 2	Ki67 <10	<15%	PPH3 < 13	TIL<1	Negative	low (0-6)	No metastasis	166.23
59	younger than 55	T size <= 2 cm	3	positive	positive	unknown	Receptor positive	MAI <10	MAI 3 through 9	Ki67 >= 10	15-30%	PPH3 > 13	TIL>=1	Negative	high (7-9)	No metastasis	166.36
60	younger than 55	T size <= 2 cm	3	negative	negative	unknown		MAI >= 10	MAI 10 or above	Ki67 >= 10	15-30%	PPH3 > 13		Negative	low (0-6)	No metastasis	170.95
61	55 years and older	T size <= 2 cm	3	positive	positive	unknown	Receptor positive	MAI <10	MAI 0 through 2	Ki67 <10	<15%	PPH3 < 13	TIL>=1	Negative	low (0-6)	No metastasis	135.87
62	55 years and older	T size <= 2 cm		positive	positive	unknown	Receptor positive	MAI <10	MAI 3 through 9	Ki67 >= 10	<15%	PPH3 < 13	TIL>=1	Negative	low (0-6)	No metastasis	157.18
63	younger than 55	T size <= 2 cm	2	positive	positive	unknown	Receptor positive	MAI >= 10	MAI 10 or above	Ki67 >= 10	15-30%	PPH3 > 13	TIL<1	Negative	low (0-6)	No metastasis	170.79
64	55 years and older	T size <= 2 cm		positive	positive	unknown	Receptor positive	MAI <10	MAI 0 through 2	Ki67 <10	<15%	PPH3 < 13	TIL<1	Negative	low (0-6)	No metastasis	168.92
65	55 years and older	T size <= 2 cm		positive	positive	unknown	Receptor positive	MAI <10	MAI 3 through 9	Ki67 >= 10	15-30%	PPH3 < 13	TIL<1	Negative	low (0-6)	No metastasis	170.49
66	younger than 55	T size <= 2 cm	2	positive	positive	unknown	Receptor positive	MAI <10	MAI 0 through 2	Ki67 <10	<15%	PPH3 < 13	TIL>=1	Negative	low (0-6)	No metastasis	61.67
67	younger than 55	T size <= 2 cm	1	positive	positive	unknown	Receptor positive	MAI <10	MAI 3 through 9	Ki67 >= 10	<15%	PPH3 < 13	TIL<1	Negative	low (0-6)	No metastasis	170.69
68	younger than 55	T size <= 2 cm		positive	positive	unknown	Receptor positive	MAI <10	MAI 3 through 9	Ki67 >= 10	15-30%	PPH3 > 13	TIL>=1	Negative	low (0-6)	No metastasis	166.85
69	55 years and older	T size <= 2 cm	2	positive	positive	unknown	Receptor positive	MAI <10	MAI 3 through 9	Ki67 <10	<15%	PPH3 < 13	TIL<1	Negative	low (0-6)	No metastasis	172.23
70	55 years and older	T size <= 2 cm		positive	positive	unknown	Receptor positive	MAI <10	MAI 0 through 2	Ki67 <10	<15%	PPH3 < 13	TIL>=1	Negative	low (0-6)	No metastasis	75.64
71	55 years and older	T size > 2 cm	3	negative	negative	negative	Triple negative	MAI >= 10	MAI 10 or above	Ki67 >= 10	>30%	PPH3 > 13	TIL>=1	Negative	low (0-6)	Metastasis	30.62
72	55 years and older	T size <= 2 cm	3	positive	positive	unknown	Receptor positive	MAI >= 10	MAI 10 or above	Ki67 >= 10	<15%	PPH3 > 13	TIL<1	Negative	low (0-6)	No metastasis	170.1
73	younger than 55	T size <= 2 cm	1	positive	negative	unknown	Receptor positive	MAI <10	MAI 0 through 2	Ki67 <10	<15%	PPH3 < 13	TIL>=1	Negative	low (0-6)	No metastasis	171.41
74	55 years and older	T size <= 2 cm	1	positive	positive	unknown	Receptor positive	MAI <10	MAI 0 through 2	Ki67 <10	<15%	PPH3 < 13	TIL<1	Negative	low (0-6)	No metastasis	42.89
75	55 years and older	T size > 2 cm	2	positive	positive	unknown	Receptor positive	MAI <10	MAI 3 through 9	Ki67 <10	<15%	PPH3 < 13	TIL>=1	Negative	low (0-6)	No metastasis	107.38
76	55 years and older	T size <= 2 cm		positive	positive	unknown	Receptor positive						TIL>=1	Negative	low (0-6)	No metastasis	117.31
77	55 years and older	T size <= 2 cm		positive	positive	unknown	Receptor positive	MAI <10	MAI 0 through 2	Ki67 <10	<15%	PPH3 < 13	TIL>=1	Negative	low (0-6)	No metastasis	170.3
78	younger than 55	T size <= 2 cm	2	positive	positive	unknown	Receptor positive	MAI <10	MAI 0 through 2	Ki67 >= 10	15-30%	PPH3 < 13	TIL>=1	Negative	low (0-6)	No metastasis	169.38
79	55 years and older	T size <= 2 cm	1	positive	positive	unknown	Receptor positive	MAI <10	MAI 0 through 2	Ki67 <10	<15%	PPH3 < 13	TIL<1	Negative	low (0-6)	No metastasis	95.05
80	younger than 55	T size > 2 cm		positive	positive	unknown	Receptor positive	MAI >= 10	MAI 10 or above	Ki67 >= 10	>30%	PPH3 > 13	TIL<1	Negative	low (0-6)	No metastasis	151.77
81	younger than 55	T size > 2 cm	3	positive	positive	unknown	Receptor positive	MAI >= 10	MAI 10 or above	Ki67 >= 10	>30%	PPH3 > 13	TIL>=1	Negative	low (0-6)	No metastasis	168.69
82	younger than 55	T size <= 2 cm		positive	positive	unknown	Receptor positive	MAI <10	MAI 0 through 2	Ki67 <10	<15%	PPH3 < 13	TIL>=1	Negative	low (0-6)	No metastasis	123.08
83	55 years and older	T size <= 2 cm		positive	positive	unknown	Receptor positive	MAI <10	MAI 3 through 9	Ki67 >= 10	<15%	PPH3 > 13	TIL<1	Negative	low (0-6)	No metastasis	142.33
84	55 years and older	T size > 2 cm	3	positive	negative	unknown	Receptor positive	MAI >= 10	MAI 10 or above	Ki67 >= 10	15-30%	PPH3 > 13	TIL>=1	Negative	low (0-6)	No metastasis	169.15
85	younger than 55	T size <= 2 cm	3	negative	negative	unknown		MAI >= 10	MAI 10 or above	Ki67 >= 10	>30%	PPH3 > 13	TIL<1	Positive	low (0-6)	No metastasis	168.92
86	younger than 55	T size <= 2 cm	2	positive	positive	unknown	Receptor positive	MAI >= 10	MAI 10 or above	Ki67 >= 10	<15%	PPH3 < 13	TIL<1	Negative	low (0-6)	No metastasis	143.25
87	55 years and older	T size <= 2 cm	2	positive	positive	unknown	Receptor positive	MAI <10	MAI 0 through 2	Ki67 >= 10	15-30%	PPH3 > 13	TIL<1	Negative	low (0-6)	No metastasis	156.79
88	55 years and older	T size <= 2 cm	1	positive	positive	unknown	Receptor positive	MAI <10	MAI 0 through 2	Ki67 <10	<15%	PPH3 < 13	TIL<1	Negative	low (0-6)	No metastasis	167.97
89	younger than 55	T size > 2 cm	2	positive	positive	unknown	Receptor positive	MAI <10	MAI 0 through 2	Ki67 <10	<15%	PPH3 > 13	TIL>=1	Negative	low (0-6)	No metastasis	168.1
90	younger than 55	T size > 2 cm	2	positive	positive	unknown	Receptor positive					PPH3 > 13	TIL<1	Negative	low (0-6)	No metastasis	167.97
91	55 years and older	T size <= 2 cm		positive	negative	unknown	Receptor positive	MAI <10	MAI 0 through 2	Ki67 <10	<15%	PPH3 < 13	TIL<1	Negative	low (0-6)	No metastasis	165.44
92	55 years and older	T size <= 2 cm		positive	positive	unknown	Receptor positive	MAI <10	MAI 0 through 2	Ki67 <10	<15%	PPH3 < 13	TIL>=1	Negative	low (0-6)	No metastasis	165.18
93	younger than 55	T size <= 2 cm	2	positive	positive	unknown	Receptor positive	MAI <10	MAI 0 through 2	Ki67 <10	<15%	PPH3 < 13	TIL<1	Negative	low (0-6)	No metastasis	166.16
94	55 years and older	T size > 2 cm	2	positive	borderline	unknown	Receptor positive	MAI >= 10	MAI 10 or above	Ki67 >= 10	15-30%	PPH3 < 13	TIL>=1	Negative	low (0-6)	Metastasis	75.41
95	55 years and older	T size > 2 cm		negative	positive	negative	Receptor positive	MAI >= 10	MAI 10 or above	Ki67 >= 10	>30%	PPH3 > 13	TIL<1	Negative	low (0-6)	Metastasis	165.9
96	55 years and older	T size <= 2 cm			negative	unknown		MAI <10	MAI 0 through 2	Ki67 >= 10	15-30%	PPH3 < 13	TIL<1	Negative	low (0-6)	No metastasis	85.64
97	younger than 55	T size <= 2 cm	2	positive	positive	unknown	Receptor positive	MAI <10	MAI 3 through 9	Ki67 <10	<15%	PPH3 < 13	TIL<1	Negative	low (0-6)	No metastasis	146.16
98	younger than 55	T size <= 2 cm	2	positive	positive	unknown	Receptor positive	MAI <10	MAI 0 through 2	Ki67 <10	<15%	PPH3 < 13	TIL<1	Negative	low (0-6)	No metastasis	165.93
99	younger than 55	T size > 2 cm		positive	positive	unknown	Receptor positive	MAI <10	MAI 3 through 9	Ki67 <10	<15%	PPH3 < 13	TIL<1	Negative	low (0-6)	No metastasis	55.87
100	55 years and older	T size <= 2 cm	3	positive	positive	unknown	Receptor positive	MAI <10	MAI 0 through 2	Ki67 >= 10	15-30%	PPH3 < 13			low (0-6)	No metastasis	93.61
101	55 years and older	T size <= 2 cm	2	positive	positive	unknown	Receptor positive	MAI <10	MAI 3 through 9	Ki67 >= 10	<15%	PPH3 < 13	TIL<1	Negative	low (0-6)	No metastasis	118.79
102	55 years and older	T size > 2 cm	3	positive	positive	negative	Receptor positive	MAI <10	MAI 0 through 2	Ki67 <10	<15%	PPH3 < 13	TIL<1	Negative	low (0-6)	Metastasis	52.07
103	55 years and older	T size <= 2 cm	2	negative	negative	unknown		MAI >= 10	MAI 10 or above	Ki67 >= 10	>30%	PPH3 > 13	TIL>=1	Negative	low (0-6)	No metastasis	164.62
104	younger than 55	T size <= 2 cm	2	positive	borderline	unknown	Receptor positive	MAI <10	MAI 0 through 2	Ki67 <10	<15%	PPH3 < 13	TIL>=1	Negative	low (0-6)	No metastasis	162.56
105	younger than 55	T size <= 2 cm	3	positive	positive	unknown	Receptor positive	MAI <10	MAI 0 through 2	Ki67 <10	<15%	PPH3 < 13	TIL>=1	Negative	low (0-6)	No metastasis	163.02
106	55 years and older	T size <= 2 cm	2	positive	positive	unknown	Receptor positive	MAI <10	MAI 3 through 9	Ki67 <10	<15%	PPH3 < 13	TIL<1	Negative	low (0-6)	No metastasis	164.79
107	55 years and older	T size <= 2 cm	1	positive	negative	unknown	Receptor positive	MAI <10	MAI 0 through 2	Ki67 <10	<15%	PPH3 < 13	TIL<1	Negative	low (0-6)	No metastasis	120.23
108	55 years and older	T size <= 2 cm	2	positive	negative	unknown	Receptor positive	MAI <10	MAI 0 through 2	Ki67 <10	<15%	PPH3 < 13	TIL<1	Negative	low (0-6)	No metastasis	162.79
109	younger than 55	T size <= 2 cm	3	negative	positive	positive	Receptor positive	MAI >= 10	MAI 10 or above	Ki67 >= 10	>30%	PPH3 > 13	TIL>=1	Negative	low (0-6)	No metastasis	163.41
110	55 years and older	T size <= 2 cm	3	positive	positive	unknown	Receptor positive	MAI >= 10	MAI 10 or above	Ki67 >= 10	>30%	PPH3 > 13	TIL<1	Negative	low (0-6)	No metastasis	127.21
111	younger than 55	T size <= 2 cm	1	positive	negative	unknown	Receptor positive	MAI <10	MAI 0 through 2	Ki67 <10	<15%	PPH3 < 13	TIL<1	Negative	low (0-6)	No metastasis	134.79
112	55 years and older	T size <= 2 cm	2	positive	positive	unknown	Receptor positive	MAI >= 10	MAI 10 or above	Ki67 >= 10	15-30%	PPH3 > 13	TIL>=1	Negative	high (7-9)	No metastasis	161.15
113	55 years and older	T size > 2 cm	3	negative	borderline	positive	Receptor positive	MAI >= 10	MAI 10 or above	Ki67 >= 10	>30%	PPH3 > 13	TIL<1	Negative	high (7-9)	No metastasis	153.34
114	younger than 55	T size <= 2 cm	2	positive	positive	negative	Receptor positive	MAI <10	MAI 0 through 2	Ki67 <10	<15%	PPH3 < 13	TIL<1	Negative	low (0-6)	No metastasis	161.93
115	55 years and older	T size <= 2 cm	2	positive	positive	unknown	Receptor positive	MAI <10	MAI 3 through 9	Ki67 >= 10	<15%	PPH3 < 13	TIL>=1	Negative	low (0-6)	No metastasis	120.49
116	younger than 55	T size > 2 cm	2	positive	positive	unknown	Receptor positive	MAI <10	MAI 3 through 9	Ki67 >= 10	15-30%	PPH3 > 13	TIL>=1	Negative	low (0-6)	No metastasis	161.87
117	55 years and older	T size <= 2 cm	2	positive	positive	unknown	Receptor positive	MAI <10	MAI 0 through 2	Ki67 >= 10	<15%	PPH3 < 13	TIL<1	Negative	low (0-6)	No metastasis	120.33
118	55 years and older	T size <= 2 cm		positive	positive	unknown	Receptor positive	MAI <10	MAI 0 through 2	Ki67 <10	<15%	PPH3 < 13	TIL<1	Negative	low (0-6)	No metastasis	120.95
119	55 years and older	T size <= 2 cm	2	positive	positive	unknown	Receptor positive	MAI <10	MAI 3 through 9	Ki67 <10	<15%	PPH3 < 13	TIL<1	Negative	low (0-6)	No metastasis	152.33
120	55 years and older	T size <= 2 cm	3	negative	negative	unknown		MAI >= 10	MAI 10 or above	Ki67 >= 10	>30%	PPH3 > 13	TIL<1	Positive	high (7-9)	No metastasis	154.49
121	younger than 55	T size <= 2 cm		negative	negative	negative	Triple negative	MAI >= 10	MAI 10 or above	Ki67 >= 10	15-30%	PPH3 < 13	TIL>=1	Positive	low (0-6)	No metastasis	150.79
122	55 years and older	T size <= 2 cm	2	positive	negative	unknown	Receptor positive	MAI >= 10	MAI 10 or above	Ki67 >= 10	15-30%	PPH3 < 13	TIL<1	Negative	low (0-6)	No metastasis	131.18
123	younger than 55	T size > 2 cm	3	positive	positive	unknown	Receptor positive	MAI >= 10	MAI 10 or above	Ki67 >= 10	15-30%	PPH3 > 13	TIL>=1	Negative	low (0-6)	No metastasis	148.72
124	younger than 55	T size > 2 cm		positive	positive	unknown	Receptor positive	MAI >= 10	MAI 10 or above	Ki67 >= 10	>30%	PPH3 > 13	TIL<1	Negative	low (0-6)	No metastasis	159.97
125	55 years and older	T size <= 2 cm		positive	positive	unknown	Receptor positive	MAI <10	MAI 0 through 2	Ki67 <10	<15%	PPH3 < 13	TIL>=1	Negative	low (0-6)	No metastasis	119.87
126	younger than 55	T size > 2 cm		positive	positive	unknown	Receptor positive	MAI <10	MAI 3 through 9	Ki67 >= 10	>30%	PPH3 > 13	TIL>=1	Negative	low (0-6)	No metastasis	123.02
127	younger than 55	T size <= 2 cm	3	negative	positive	unknown	Receptor positive	MAI >= 10	MAI 10 or above	Ki67 >= 10	>30%	PPH3 > 13	TIL>=1	Positive	low (0-6)	No metastasis	155.51
128	55 years and older	T size > 2 cm	3	negative	positive	unknown	Receptor positive	MAI <10	MAI 3 through 9	Ki67 <10	<15%	PPH3 < 13	TIL>=1	Positive	low (0-6)	No metastasis	149.25
129	younger than 55	T size > 2 cm		negative	negative	unknown		MAI >= 10	MAI 10 or above	Ki67 >= 10	>30%	PPH3 > 13	TIL<1	Positive	high (7-9)	No metastasis	89.25
130	55 years and older	T size <= 2 cm	2	positive	negative	unknown	Receptor positive	MAI <10	MAI 0 through 2	Ki67 <10	<15%	PPH3 < 13	TIL<1	Negative	low (0-6)	No metastasis	43.25
131	55 years and older	T size <= 2 cm	1	positive	positive	unknown	Receptor positive	MAI <10	MAI 0 through 2	Ki67 <10	<15%	PPH3 < 13	TIL<1	Negative	low (0-6)	No metastasis	150.39
132	younger than 55	T size <= 2 cm	2	positive	positive	positive	Receptor positive	MAI >= 10	MAI 10 or above			PPH3 > 13	TIL<1	Negative	low (0-6)	No metastasis	150.39
133	younger than 55	T size <= 2 cm	2	positive	positive	unknown	Receptor positive	MAI <10	MAI 0 through 2	Ki67 <10	<15%	PPH3 < 13	TIL<1	Negative	low (0-6)	No metastasis	122.62
134	younger than 55	T size <= 2 cm	2	positive	positive	unknown	Receptor positive	MAI <10	MAI 3 through 9	Ki67 >= 10	15-30%	PPH3 < 13	TIL>=1	Negative	low (0-6)	No metastasis	152.85
135	younger than 55	T size <= 2 cm	1	positive	negative	unknown	Receptor positive	MAI <10	MAI 0 through 2	Ki67 <10	<15%	PPH3 < 13	TIL<1	Negative	low (0-6)	No metastasis	119.77
136	55 years and older	T size <= 2 cm	2	positive	negative	unknown	Receptor positive	MAI <10	MAI 3 through 9	Ki67 <10	<15%	PPH3 < 13	TIL<1	Negative	low (0-6)	No metastasis	79.02
137	younger than 55	T size <= 2 cm	1	positive	positive	unknown	Receptor positive	MAI <10	MAI 0 through 2	Ki67 <10	<15%	PPH3 < 13	TIL>=1	Negative	low (0-6)	No metastasis	152.2
138	younger than 55	T size <= 2 cm	2	positive	positive	positive	Receptor positive	MAI <10	MAI 3 through 9	Ki67 >= 10	15-30%	PPH3 < 13	TIL<1	Negative	low (0-6)	No metastasis	149.93
139	younger than 55	T size > 2 cm	1	positive	positive	unknown	Receptor positive	MAI <10	MAI 3 through 9	Ki67 >= 10	>30%	PPH3 > 13	TIL<1	Negative	low (0-6)	No metastasis	110.03
140	younger than 55	T size <= 2 cm		positive	negative	unknown	Receptor positive	MAI <10	MAI 0 through 2	Ki67 <10	<15%	PPH3 < 13	TIL>=1	Negative	low (0-6)	No metastasis	136.59
141	younger than 55	T size <= 2 cm	3	positive	negative	unknown	Receptor positive	MAI <10	MAI 3 through 9	Ki67 >= 10	<15%	PPH3 < 13	TIL<1	Negative	low (0-6)	No metastasis	52.98
142	younger than 55	T size <= 2 cm		positive	positive	unknown	Receptor positive	MAI <10	MAI 0 through 2	Ki67 <10	<15%	PPH3 < 13	TIL<1	Negative	low (0-6)	No metastasis	111.77
143	younger than 55	T size <= 2 cm	2	positive	positive	unknown	Receptor positive	MAI <10	MAI 3 through 9	Ki67 >= 10	15-30%	PPH3 < 13	TIL<1	Negative	low (0-6)	No metastasis	155.57
144	55 years and older	T size <= 2 cm	1	positive	positive	unknown	Receptor positive	MAI <10	MAI 0 through 2	Ki67 <10	<15%	PPH3 < 13	TIL<1	Negative	low (0-6)	No metastasis	152.16
145	younger than 55	T size > 2 cm	2	negative	negative	unknown		MAI >= 10	MAI 10 or above	Ki67 >= 10	15-30%	PPH3 > 13	TIL<1	Positive	low (0-6)	No metastasis	11.28
146	younger than 55	T size <= 2 cm	2	positive	positive	negative	Receptor positive	MAI >= 10	MAI 10 or above	Ki67 >= 10	>30%	PPH3 > 13	TIL>=1	Negative	low (0-6)	No metastasis	142.1
147	55 years and older	T size <= 2 cm	3	positive	negative	unknown	Receptor positive	MAI <10	MAI 3 through 9	Ki67 >= 10	15-30%	PPH3 < 13	TIL<1	Negative	low (0-6)	No metastasis	126.07
148	55 years and older	T size <= 2 cm		positive	negative	unknown	Receptor positive	MAI <10	MAI 3 through 9	Ki67 <10	<15%	PPH3 < 13	TIL<1	Negative	low (0-6)	No metastasis	122.85
149	55 years and older	T size <= 2 cm	2	positive	positive	unknown	Receptor positive	MAI <10	MAI 3 through 9	Ki67 >= 10	15-30%	PPH3 > 13	TIL<1	Negative	low (0-6)	No metastasis	144.13
150	55 years and older	T size <= 2 cm	2	positive	positive	unknown	Receptor positive	MAI <10	MAI 0 through 2	Ki67 <10	<15%	PPH3 < 13	TIL<1	Negative	low (0-6)	No metastasis	153.05
151	55 years and older	T size <= 2 cm	3	positive	positive	unknown	Receptor positive	MAI <10	MAI 0 through 2	Ki67 >= 10	15-30%	PPH3 < 13	TIL>=1		low (0-6)	No metastasis	119.57
